# Supplementary material for: Effects of Lean Interventions Supported by Digital Technologies on Healthcare Services: A Systematic Review
Source: Int J Environ Res Public Health. 2022 Jul 25;19(15):9018. doi: 10.3390/ijerph19159018 (PMC9330917; doi:10.3390/ijerph19159018)
Supplement: Supplementary file 1 [file ijerph-19-09018-s001.zip]

Archive with 1 entries (1 files):
- ijerph-1809987-supplementary.pdf
